# Supplementary material for: Safety and Tolerability of the BNT162b2 mRNA COVID-19 Vaccine in Dialyzed Patients. COViNEPH Project
Source: Medicina (Kaunas). 2021 Jul 19;57(7):732. doi: 10.3390/medicina57070732 (PMC8307559; doi:10.3390/medicina57070732)
Supplement: Supplementary file 1 [file medicina-57-00732-s001.zip]

Archive with 1 entries (1 files):
- medicina-1254447-supplementary.pdf
